# Supplementary material for: 2-Hy­droxy-7-nitro­cyclo­hepta-2,4,6-trien-1-one
Source: Acta Crystallogr Sect E Struct Rep Online. 2013 Mar 16;69(Pt 4):o536. doi: 10.1107/S1600536813006594 (PMC3629590; doi:10.1107/S1600536813006594)
Supplement: Supplementary file 1 [file e-69-0o536-sup1.cif]

##############################################################################
#                                                                            #
# This CIF contains the data in a paper accepted for publication in          #
# Acta Crystallographica Section E. It conforms to the requirements of       #
# Notes for Authors for Acta Crystallographica Section E, and has been       #
# peer reviewed under the auspices of the IUCr Commission on Journals.       #
#                                                                            #
# Full details of the Crystallographic Information File format               #
# are given in the paper "The Crystallographic Information File (CIF):       #
# a New Standard Archive File for Crystallography" by S. R. Hall, F. H.      #
# Allen and I. D. Brown [Acta Cryst. (1991), A47, 655-685].                  #
#                                                                            #
# The current version of the core CIF dictionary is obtainable from          #
# ftp://ftp.iucr.org/pub/cif_core.dic.                                       #
#                                                                            #
# Software is freely available for graphical display of the structure(s)     #
# in this CIF. For information consult the CIF software page                 #
# http://www.iucr.org/resources/cif/software.                                #
#                                                                            #
# This file may be used for bona fide research purposes within the           #
# scientific community so long as proper attribution is given to the journal # 
# article from which it was obtained.                                        #
#                                                                            #
##############################################################################
data_global
_audit_creation_method     'from SHELXL97 CIF and IUCr SHELXL97-template'
_journal_date_recd_electronic     2013-02-04
_journal_date_accepted     2013-03-07
_journal_name_full     'Acta Crystallographica, Section E'
_journal_year     2013
_journal_volume     69
_journal_issue      4
_journal_page_first     o536
_journal_page_last     o536
_journal_paper_category     QO
_journal_paper_doi     10.1107/S1600536813006594
_journal_coeditor_code     KJ2222
_publ_contact_author_name     'Dr. Lyczko K.'
_publ_contact_author_address
;
Institute of Nuclear Chemistry and Technology
Dorodna 16
03-195 Warsaw
Poland
;
_publ_contact_author_email     k.lyczko@ichtj.waw.pl
_publ_contact_author_fax     '+48 22 8111532'
_publ_contact_author_phone     '+48 22 5041252'
_publ_section_title
;
2-Hydroxy-7-nitrocyclohepta-2,4,6-trien-1-one
;
loop_
    _publ_author_name
    _publ_author_footnote
    _publ_author_address
    'Lyczko, Krzysztof' ?
;
Institute of Nuclear Chemistry and Technology
Dorodna 16
03-195 Warsaw
Poland
;
    'Lyczko, Monika' ?
;
Institute of Nuclear Chemistry and Technology
Dorodna 16
03-195 Warsaw
Poland
;
data_I
_chemical_name_systematic
;
2-Hydroxy-7-nitrocyclohepta-2,4,6-trien-1-one
;
_chemical_name_common     '7-nitrotropolone'
_chemical_formula_moiety     'C7 H5 N O4'
_chemical_formula_sum     'C7 H5 N O4'
_chemical_formula_iupac     'C7 H5 N O4'
_chemical_formula_weight     167.12
_chemical_melting_point     ?
_symmetry_cell_setting     monoclinic
_symmetry_space_group_name_H-M     'P 21/c'
_symmetry_space_group_name_Hall     '-P 2ybc'
loop_
    _symmetry_equiv_pos_as_xyz
    'x, y, z'
    '-x, y+1/2, -z+1/2'
    '-x, -y, -z'
    'x, -y-1/2, z-1/2'
_cell_length_a     9.6167(2)
_cell_length_b     6.47720(10)
_cell_length_c     11.7326(4)
_cell_angle_alpha     90.00
_cell_angle_beta     96.162(2)
_cell_angle_gamma     90.00
_cell_volume     726.59(3)
_cell_formula_units_Z     4
_cell_measurement_reflns_used     6294
_cell_measurement_theta_min     3.7863
_cell_measurement_theta_max     72.0623
_cell_measurement_temperature     295(2)
_exptl_crystal_description     'plate'
_exptl_crystal_colour     'yellow'
_exptl_crystal_size_max     0.45
_exptl_crystal_size_mid     0.35
_exptl_crystal_size_min     0.15
_exptl_crystal_density_diffrn     1.528
_exptl_crystal_density_meas     ?
_exptl_crystal_density_method     'not measured'
_exptl_crystal_F_000     344
_exptl_absorpt_coefficient_mu     1.113
_exptl_absorpt_correction_type     multi-scan
_exptl_absorpt_process_details     '(CrysAlis PRO; Agilent, 2010)'
_exptl_absorpt_correction_T_min     0.54122
_exptl_absorpt_correction_T_max     1.00000
_exptl_special_details
;
;
_diffrn_ambient_temperature     295(2)
_diffrn_radiation_type     CuK\a
_diffrn_radiation_wavelength     1.54178
_diffrn_radiation_source     'SuperNova (Cu) X-ray Source'
_diffrn_radiation_monochromator     'mirror'
_diffrn_measurement_device_type     'Agilent SuperNova (Dual, Eos)'
_diffrn_measurement_method     '\w scans'
_diffrn_detector_area_resol_mean     16.0131
_diffrn_reflns_number     8694
_diffrn_reflns_av_R_equivalents     0.0219
_diffrn_reflns_av_sigmaI/netI     0.0093
_diffrn_reflns_theta_min     7.60
_diffrn_reflns_theta_max     69.99
_diffrn_reflns_theta_full     69.99
_diffrn_measured_fraction_theta_max     0.989
_diffrn_measured_fraction_theta_full     0.989
_diffrn_reflns_limit_h_min     -11
_diffrn_reflns_limit_h_max     11
_diffrn_reflns_limit_k_min     -7
_diffrn_reflns_limit_k_max     7
_diffrn_reflns_limit_l_min     -14
_diffrn_reflns_limit_l_max     13
_diffrn_standards_number     0
_diffrn_standards_interval_count     0
_diffrn_standards_interval_time     0
_diffrn_standards_decay_%     ?
_refine_special_details
;
Refinement of <i>F</i>^2^ against ALL reflections. The weighted <i>R</i>-factor
<i>wR</i> and goodness of fit <i>S</i> are based on <i>F</i>^2^, conventional
<i>R</i>-factors <i>R</i> are based on <i>F</i>, with <i>F</i> set to zero for
negative <i>F</i>^2^. The threshold expression of <i>F</i>^2^ >
\s(<i>F</i>^2^) is used only for calculating <i>R</i>-factors(gt) <i>etc</i>.
and is not relevant to the choice of reflections for refinement.
<i>R</i>-factors based on <i>F</i>^2^ are statistically about twice as large
as those based on <i>F</i>, and <i>R</i>- factors based on ALL data will be
even larger.
;
_reflns_number_total     1364
_reflns_number_gt     1314
_reflns_threshold_expression     I>2\s(I)
_refine_ls_structure_factor_coef     Fsqd
_refine_ls_matrix_type     full
_refine_ls_R_factor_all     0.0393
_refine_ls_R_factor_gt     0.0384
_refine_ls_wR_factor_gt     0.1046
_refine_ls_wR_factor_ref     0.1055
_refine_ls_goodness_of_fit_ref     1.069
_refine_ls_restrained_S_all     1.069
_refine_ls_number_reflns     1364
_refine_ls_number_parameters     113
_refine_ls_number_restraints     0
_refine_ls_hydrogen_treatment     mixed
_refine_ls_weighting_scheme     calc
_refine_ls_weighting_details
         'calc w=1/[\s^2^(Fo^2^)+(0.0534P)^2^+0.1985P] where P=(Fo^2^+2Fc^2^)/3'
_atom_sites_solution_hydrogens     geom
_atom_sites_solution_primary     direct
_atom_sites_solution_secondary     difmap
_refine_ls_shift/su_max     0.000
_refine_ls_shift/su_mean     0.000
_refine_diff_density_max     0.190
_refine_diff_density_min     -0.161
_refine_ls_extinction_method     none
_refine_ls_extinction_coef     ?
loop_
    _atom_type_symbol
    _atom_type_description
    _atom_type_scat_dispersion_real
    _atom_type_scat_dispersion_imag
    _atom_type_scat_source
    'C' 'C' 0.0181 0.0091
                         'International Tables Vol C Tables 4.2.6.8 and 6.1.1.4'
    'H' 'H' 0.0000 0.0000
                         'International Tables Vol C Tables 4.2.6.8 and 6.1.1.4'
    'N' 'N' 0.0311 0.0180
                         'International Tables Vol C Tables 4.2.6.8 and 6.1.1.4'
    'O' 'O' 0.0492 0.0322
                         'International Tables Vol C Tables 4.2.6.8 and 6.1.1.4'
_computing_data_collection     'CrysAlis PRO (Agilent, 2010)'
_computing_cell_refinement     'CrysAlis PRO (Agilent, 2010)'
_computing_data_reduction     'CrysAlis PRO (Agilent, 2010)'
_computing_structure_solution     'SHELXS97 (Sheldrick, 2008)'
_computing_structure_refinement     'SHELXL97 (Sheldrick, 2008)'
_computing_molecular_graphics
       'XP in SHELXTL (Sheldrick, 2008) and Mercury (Macrae <i>et al.</i> 2008)'
_computing_publication_material     'SHELXL97 (Sheldrick, 2008)'
loop_
    _atom_site_type_symbol
    _atom_site_label
    _atom_site_fract_x
    _atom_site_fract_y
    _atom_site_fract_z
    _atom_site_U_iso_or_equiv
    _atom_site_adp_type
    _atom_site_calc_flag
    _atom_site_refinement_flags
    _atom_site_occupancy
    _atom_site_symmetry_multiplicity
    _atom_site_disorder_assembly
    _atom_site_disorder_group
    C C1 0.16992(13) 0.2812(2) 0.03140(11) 0.0391(3) Uani d . 1 1 . .
    C C2 0.10047(15) 0.3639(2) -0.07541(11) 0.0427(3) Uani d . 1 1 . .
    C C3 0.12800(17) 0.5388(2) -0.13382(13) 0.0530(4) Uani d . 1 1 . .
    C C4 0.22824(19) 0.6924(3) -0.10795(15) 0.0600(4) Uani d . 1 1 . .
    C C5 0.32680(19) 0.7082(3) -0.01626(16) 0.0613(5) Uani d . 1 1 . .
    C C6 0.35254(16) 0.5684(2) 0.07413(14) 0.0535(4) Uani d . 1 1 . .
    C C7 0.28716(13) 0.3865(2) 0.09138(11) 0.0416(3) Uani d . 1 1 . .
    H H2 -0.011(3) 0.146(4) -0.077(2) 0.101(9) Uiso d . 1 1 . .
    H H3 0.0707 0.5589 -0.2019 0.064 Uiso calc R 1 1 . .
    H H4 0.2275 0.7992 -0.1610 0.072 Uiso calc R 1 1 . .
    H H5 0.3833 0.8250 -0.0134 0.074 Uiso calc R 1 1 . .
    H H6 0.4241 0.6046 0.1302 0.064 Uiso calc R 1 1 . .
    N N1 0.34481(12) 0.2721(2) 0.19480(11) 0.0500(3) Uani d . 1 1 . .
    O O1 0.12366(11) 0.11924(15) 0.06932(9) 0.0534(3) Uani d . 1 1 . .
    O O2 -0.00635(12) 0.24914(19) -0.12093(9) 0.0568(3) Uani d . 1 1 . .
    O O3 0.40798(16) 0.1136(2) 0.18063(12) 0.0853(5) Uani d . 1 1 . .
    O O4 0.32868(16) 0.3421(2) 0.28807(10) 0.0751(4) Uani d . 1 1 . .
loop_
    _atom_site_aniso_label
    _atom_site_aniso_U_11
    _atom_site_aniso_U_22
    _atom_site_aniso_U_33
    _atom_site_aniso_U_12
    _atom_site_aniso_U_13
    _atom_site_aniso_U_23
    C1 0.0399(7) 0.0356(7) 0.0401(7) -0.0002(5) -0.0038(5) -0.0029(5)
    C2 0.0472(7) 0.0425(7) 0.0367(7) 0.0006(6) -0.0031(5) -0.0048(5)
    C3 0.0655(9) 0.0517(9) 0.0404(7) 0.0028(7) -0.0011(6) 0.0057(6)
    C4 0.0757(11) 0.0452(9) 0.0603(10) -0.0017(8) 0.0125(8) 0.0114(7)
    C5 0.0628(10) 0.0438(8) 0.0777(12) -0.0129(7) 0.0091(8) 0.0015(8)
    C6 0.0463(8) 0.0496(8) 0.0626(9) -0.0102(6) -0.0036(6) -0.0074(7)
    C7 0.0379(7) 0.0418(7) 0.0433(7) 0.0003(5) -0.0041(5) -0.0036(5)
    N1 0.0433(7) 0.0532(7) 0.0500(7) -0.0057(5) -0.0109(5) -0.0016(5)
    O1 0.0569(6) 0.0433(6) 0.0551(6) -0.0128(5) -0.0164(5) 0.0074(4)
    O2 0.0653(7) 0.0564(7) 0.0433(6) -0.0133(5) -0.0188(5) 0.0017(5)
    O3 0.0887(10) 0.0850(10) 0.0759(9) 0.0384(8) -0.0202(7) 0.0027(7)
    O4 0.1024(10) 0.0742(9) 0.0475(7) -0.0110(7) 0.0025(6) -0.0021(6)
_geom_special_details
;
All e.s.d.'s (except the e.s.d. in the dihedral angle between two l.s. planes)
are estimated using the full covariance matrix. The cell e.s.d.'s are taken
into account individually in the estimation of e.s.d.'s in distances, angles
and torsion angles; correlations between e.s.d.'s in cell parameters are only
used when they are defined by crystal symmetry. An approximate (isotropic)
treatment of cell e.s.d.'s is used for estimating e.s.d.'s involving l.s.
planes.
;
loop_
    _geom_bond_atom_site_label_1
    _geom_bond_atom_site_label_2
    _geom_bond_site_symmetry_2
    _geom_bond_distance
    _geom_bond_publ_flag
    C1 C7 . 1.4358(18) no
    C2 C1 . 1.4575(18) no
    C2 C3 . 1.364(2) no
    C3 H3 . 0.9300 ?
    C4 C3 . 1.396(2) no
    C4 C5 . 1.359(3) no
    C4 H4 . 0.9300 ?
    C5 H5 . 0.9300 ?
    C6 C5 . 1.396(2) no
    C6 H6 . 0.9300 ?
    C7 C6 . 1.361(2) no
    N1 O3 . 1.2135(19) no
    N1 O4 . 1.2098(17) no
    N1 C7 . 1.4779(18) no
    O1 C1 . 1.2403(16) no
    O2 C2 . 1.3324(17) no
    O2 H2 . 0.84(3) ?
loop_
    _geom_angle_atom_site_label_1
    _geom_angle_atom_site_label_2
    _geom_angle_atom_site_label_3
    _geom_angle_site_symmetry_1
    _geom_angle_site_symmetry_3
    _geom_angle
    _geom_angle_publ_flag
    C1 C7 N1 . . 111.71(12) ?
    C2 O2 H2 . . 106.8(19) ?
    C2 C3 C4 . . 130.48(14) ?
    C2 C3 H3 . . 114.8 ?
    C3 C2 C1 . . 129.91(13) ?
    C3 C4 H4 . . 115.4 ?
    C4 C3 H3 . . 114.8 ?
    C4 C5 C6 . . 127.17(15) ?
    C4 C5 H5 . . 116.4 ?
    C5 C4 C3 . . 129.22(15) ?
    C5 C4 H4 . . 115.4 ?
    C5 C6 H6 . . 115.6 ?
    C6 C5 H5 . . 116.4 ?
    C6 C7 C1 . . 133.59(14) ?
    C6 C7 N1 . . 114.68(12) ?
    C7 C1 C2 . . 120.66(12) ?
    C7 C6 C5 . . 128.85(15) ?
    C7 C6 H6 . . 115.6 ?
    O1 C1 C2 . . 118.07(12) ?
    O1 C1 C7 . . 121.26(12) ?
    O2 C2 C1 . . 113.69(12) ?
    O2 C2 C3 . . 116.41(13) ?
    O3 N1 C7 . . 117.45(13) ?
    O4 N1 C7 . . 118.79(13) ?
    O4 N1 O3 . . 123.76(15) ?
loop_
    _geom_torsion_atom_site_label_1
    _geom_torsion_atom_site_label_2
    _geom_torsion_atom_site_label_3
    _geom_torsion_atom_site_label_4
    _geom_torsion_site_symmetry_1
    _geom_torsion_site_symmetry_2
    _geom_torsion_site_symmetry_3
    _geom_torsion_site_symmetry_4
    _geom_torsion
    _geom_torsion_publ_flag
    C1 C2 C3 C4 . . . . -1.6(3) ?
    C1 C7 C6 C5 . . . . -4.0(3) ?
    C2 C1 C7 C6 . . . . 3.9(2) ?
    C2 C1 C7 N1 . . . . -177.80(11) ?
    C3 C2 C1 C7 . . . . -0.5(2) ?
    C3 C2 C1 O1 . . . . 178.65(15) ?
    C3 C4 C5 C6 . . . . 1.4(3) ?
    C5 C4 C3 C2 . . . . 0.2(3) ?
    C7 C6 C5 C4 . . . . 0.4(3) ?
    N1 C7 C6 C5 . . . . 177.76(16) ?
    O1 C1 C7 C6 . . . . -175.17(15) ?
    O1 C1 C7 N1 . . . . 3.12(19) ?
    O2 C2 C1 C7 . . . . 179.96(12) ?
    O2 C2 C1 O1 . . . . -0.93(19) ?
    O2 C2 C3 C4 . . . . 178.01(16) ?
    O3 N1 C7 C1 . . . . 71.52(17) ?
    O3 N1 C7 C6 . . . . -109.84(17) ?
    O4 N1 C7 C1 . . . . -109.60(15) ?
    O4 N1 C7 C6 . . . . 69.04(18) ?
loop_
    _geom_hbond_atom_site_label_D
    _geom_hbond_atom_site_label_H
    _geom_hbond_atom_site_label_A
    _geom_hbond_site_symmetry_A
    _geom_hbond_distance_DH
    _geom_hbond_distance_HA
    _geom_hbond_distance_DA
    _geom_hbond_angle_DHA
    _geom_hbond_publ_flag
    O2 H2 O1 . 0.84(3) 2.05(3) 2.5796(14) 120(2) yes
    O2 H2 O1 3 0.84(3) 2.04(3) 2.7349(15) 139(3) yes
