# Supplementary material for: 2-Hy­droxy-7-nitro­cyclo­hepta-2,4,6-trien-1-one
Source: Acta Crystallogr Sect E Struct Rep Online. 2013 Mar 16;69(Pt 4):o536. doi: 10.1107/S1600536813006594 (PMC3629590; doi:10.1107/S1600536813006594)
Supplement: Supplementary file 2 [file e-69-0o536-Isup2.hkl]

# 
# h,k,l, Fc-squared, Fo-squared, sigma(Fo-squared) and status flag 
# 
data_I
_shelx_title ' nitrotrop in P2(1)/c' 
_shelx_refln_list_code          4 
_shelx_F_calc_maximum       51.90 
_exptl_crystal_F_000       344.00 
_reflns_d_resolution_high  0.8204 
 
loop_ 
 _symmetry_equiv_pos_as_xyz 
 'x, y, z' 
 '-x, y+1/2, -z+1/2' 
 '-x, -y, -z' 
 'x, -y-1/2, z-1/2' 
 
_cell_length_a     9.6167 
_cell_length_b     6.4772 
_cell_length_c    11.7326 
_cell_angle_alpha  90.000 
_cell_angle_beta   96.162 
_cell_angle_gamma  90.000 
 
_shelx_F_squared_multiplier     1.000 
 
loop_ 
 _refln_index_h 
 _refln_index_k 
 _refln_index_l 
 _refln_F_squared_calc 
 _refln_F_squared_meas 
 _refln_F_squared_sigma 
 _refln_observed_status 
   4   0   0     2693.82     2433.81     22.01 o 
   5   0   0       79.19       80.76      0.66 o 
   6   0   0      530.14      545.57      2.51 o 
   7   0   0       57.73       59.80      1.25 o 
   8   0   0       73.79       72.67      1.12 o 
   9   0   0      152.32      162.69      4.47 o 
  10   0   0        0.65        0.18      0.06 o 
  11   0   0        5.14        5.60      0.17 o 
   2   1   0        0.18        2.39      0.07 o 
   3   1   0     1090.11     1002.67      9.17 o 
   4   1   0       32.27       29.23      0.38 o 
   5   1   0      561.82      537.82      5.54 o 
   6   1   0      233.59      238.86      2.22 o 
   7   1   0        1.42        1.23      0.11 o 
   8   1   0        5.61        3.87      0.13 o 
   9   1   0       10.97        9.52      0.22 o 
  10   1   0       14.72       15.78      0.24 o 
  11   1   0        0.20        1.10      0.07 o 
   1   2   0       86.24       87.22      0.87 o 
   2   2   0       72.60       71.58      0.53 o 
   3   2   0      880.61      822.17      4.91 o 
   4   2   0      295.27      321.05      2.65 o 
   5   2   0      155.70      158.07      1.08 o 
   6   2   0      386.47      379.61      2.52 o 
   7   2   0        2.64        2.57      0.20 o 
   8   2   0       17.48       19.52      0.25 o 
   9   2   0       33.53       34.32      0.52 o 
  10   2   0        0.01        0.53      0.07 o 
  11   2   0        2.96        2.59      0.10 o 
   1   3   0      140.60      152.37      1.74 o 
   2   3   0       19.60       23.92      0.27 o 
   3   3   0        1.03        0.71      0.06 o 
   4   3   0       23.95       25.47      0.44 o 
   5   3   0      232.70      230.98      1.67 o 
   6   3   0      114.08      103.17      0.98 o 
   7   3   0       78.82       81.46      1.14 o 
   8   3   0       38.26       40.44      0.41 o 
   9   3   0       27.37       26.17      0.40 o 
  10   3   0       11.12       12.47      0.19 o 
   0   4   0      111.21      122.14      1.56 o 
   1   4   0       70.54       68.22      0.73 o 
   2   4   0       21.60       25.38      0.42 o 
   3   4   0       60.34       55.62      0.56 o 
   4   4   0      152.87      151.81      1.12 o 
   5   4   0      238.78      210.60      1.17 o 
   6   4   0      266.40      248.34      2.84 o 
   7   4   0       17.08       15.40      0.24 o 
   8   4   0        0.02        0.16      0.04 o 
   9   4   0        0.35        0.44      0.05 o 
  10   4   0       16.14       14.85      0.31 o 
   1   5   0      158.62      160.83      1.40 o 
   2   5   0       13.58       15.73      0.36 o 
   3   5   0      109.34       99.69      0.75 o 
   4   5   0       76.02       81.58      0.80 o 
   5   5   0        0.71        0.56      0.05 o 
   6   5   0       70.69       64.91      0.86 o 
   7   5   0       16.10       14.79      0.25 o 
   8   5   0        1.60        2.01      0.08 o 
   9   5   0        0.45        0.34      0.04 o 
   0   6   0       56.90       56.71      0.96 o 
   1   6   0        1.65        0.74      0.05 o 
   2   6   0        3.67        4.43      0.11 o 
   3   6   0       32.18       30.48      0.30 o 
   4   6   0        0.75        0.94      0.06 o 
   5   6   0       13.68       16.04      0.23 o 
   6   6   0       37.55       34.29      0.51 o 
   7   6   0        5.66        4.68      0.10 o 
   1   7   0       98.67       96.45      0.69 o 
   2   7   0        6.35        6.51      0.12 o 
   3   7   0        3.32        3.53      0.10 o 
   4   7   0        0.03        0.31      0.05 o 
   5   7   0        7.72        6.84      0.27 o 
 -11   1   1        2.43        2.62      0.09 o 
 -10   1   1        9.56       10.25      0.21 o 
  -9   1   1        0.12        0.52      0.08 o 
  -8   1   1        6.65        6.93      0.18 o 
  -7   1   1       52.56       52.80      0.60 o 
  -6   1   1       44.07       50.13      0.59 o 
  -5   1   1      130.79      135.41      1.09 o 
  -4   1   1      300.91      305.74      2.18 o 
  -3   1   1      299.31      290.09      1.67 o 
  -1   1   1       23.64       22.45      0.47 o 
   0   1   1     1444.23     1140.40      6.76 o 
   1   1   1       10.65       10.41      0.15 o 
   2   1   1      202.27      183.88      1.28 o 
   3   1   1     1683.54     1580.03     12.27 o 
   4   1   1      337.22      335.60      2.58 o 
   5   1   1       35.77       47.41      0.40 o 
   6   1   1        0.01        0.12      0.04 o 
   7   1   1      257.37      244.80      2.17 o 
   8   1   1        0.45        1.16      0.09 o 
   9   1   1        0.19        0.17      0.05 o 
  10   1   1        4.90        6.76      0.17 o 
  11   1   1       21.59       23.49      0.28 o 
 -11   2   1        3.34        2.85      0.10 o 
 -10   2   1       30.95       29.02      0.36 o 
  -9   2   1       33.38       35.74      0.37 o 
  -8   2   1       62.42       61.62      0.57 o 
  -7   2   1       10.77       11.84      0.36 o 
  -6   2   1      218.89      214.62      1.26 o 
  -5   2   1      474.12      462.44      3.04 o 
  -4   2   1      130.58      148.90      0.94 o 
  -3   2   1     1179.51     1156.70      4.56 o 
  -2   2   1     1396.66     1331.91      4.79 o 
  -1   2   1      499.47      487.18      1.42 o 
   0   2   1       23.81       20.56      0.16 o 
   1   2   1      378.25      360.19      1.44 o 
   2   2   1      447.92      451.57      2.32 o 
   3   2   1        5.57        5.99      0.24 o 
   4   2   1      403.52      419.01      3.04 o 
   5   2   1        2.58        2.75      0.16 o 
   6   2   1      102.47       96.11      0.84 o 
   7   2   1        0.07        0.13      0.05 o 
   8   2   1        0.45        0.99      0.07 o 
   9   2   1       47.92       45.47      0.48 o 
  10   2   1       66.63       69.62      0.60 o 
  11   2   1        2.79        2.81      0.09 o 
 -10   3   1        0.18        0.25      0.04 o 
  -9   3   1        0.20        0.32      0.05 o 
  -8   3   1       15.63       16.64      0.22 o 
  -7   3   1       15.37       15.87      0.25 o 
  -6   3   1        0.08        0.26      0.06 o 
  -5   3   1      127.77      122.76      0.92 o 
  -4   3   1      516.61      509.24      1.86 o 
  -3   3   1        9.29        9.98      0.22 o 
  -2   3   1      691.44      699.60      3.66 o 
  -1   3   1       87.31       92.60      0.63 o 
   0   3   1       63.83       73.75      0.86 o 
   1   3   1      108.09      103.70      0.68 o 
   2   3   1       17.11       33.37      0.30 o 
   3   3   1       91.60       91.80      1.07 o 
   4   3   1       29.48       26.23      0.39 o 
   5   3   1       76.10       70.85      1.12 o 
   6   3   1        8.39        8.15      0.29 o 
   7   3   1      116.35      111.03      0.68 o 
   8   3   1       32.31       27.34      0.33 o 
   9   3   1        6.66        6.85      0.15 o 
  10   3   1        1.59        1.76      0.07 o 
 -10   4   1        0.63        0.22      0.03 o 
  -9   4   1        0.82        0.85      0.06 o 
  -8   4   1        1.32        1.75      0.08 o 
  -7   4   1       20.68       21.84      0.31 o 
  -6   4   1       30.95       28.86      0.38 o 
  -5   4   1      207.53      190.63      1.36 o 
  -4   4   1        3.59        5.14      0.19 o 
  -3   4   1        1.23        1.00      0.09 o 
  -2   4   1      257.46      262.12      5.22 o 
  -1   4   1      209.18      229.67      4.54 o 
   0   4   1      239.02      243.89      1.88 o 
   1   4   1       56.46       52.69      0.52 o 
   2   4   1        3.96        3.82      0.16 o 
   3   4   1      549.13      562.47      2.73 o 
   4   4   1       79.05       77.24      1.06 o 
   5   4   1       41.70       41.49      0.66 o 
   6   4   1       31.69       32.25      0.41 o 
   7   4   1       44.43       45.26      0.43 o 
   8   4   1        2.22        2.43      0.09 o 
   9   4   1       14.60       14.63      0.22 o 
  -9   5   1        3.24        3.19      0.10 o 
  -8   5   1        0.14        0.42      0.05 o 
  -7   5   1        0.00        0.11      0.05 o 
  -6   5   1       32.73       32.77      0.40 o 
  -5   5   1        1.65        2.82      0.10 o 
  -4   5   1       42.60       39.14      0.37 o 
  -3   5   1        1.77        1.74      0.07 o 
  -2   5   1       42.11       47.29      0.75 o 
  -1   5   1       37.09       40.29      0.63 o 
   0   5   1      171.98      174.99      1.30 o 
   1   5   1        2.94        2.66      0.19 o 
   2   5   1        4.71        5.09      0.15 o 
   3   5   1      276.51      263.70      2.14 o 
   4   5   1       36.29       34.84      0.35 o 
   5   5   1       56.72       60.28      0.55 o 
   6   5   1        4.08        3.96      0.13 o 
   7   5   1        0.31        0.51      0.05 o 
   8   5   1        0.03        0.13      0.03 o 
  -7   6   1        0.98        1.87      0.06 o 
  -6   6   1        1.01        1.13      0.07 o 
  -5   6   1        8.20        9.02      0.18 o 
  -4   6   1        4.36        3.88      0.10 o 
  -3   6   1       45.93       45.63      0.31 o 
  -2   6   1       16.13       16.80      0.20 o 
  -1   6   1       51.33       52.94      0.36 o 
   0   6   1       89.13       84.84      0.88 o 
   1   6   1        2.09        1.70      0.07 o 
   2   6   1       36.80       36.66      0.40 o 
   3   6   1        1.41        1.19      0.07 o 
   4   6   1      185.60      191.58      1.58 o 
   5   6   1        6.43        8.04      0.24 o 
   6   6   1        0.26        0.44      0.05 o 
   7   6   1        1.07        1.07      0.05 o 
  -5   7   1        0.04        0.03      0.03 o 
  -4   7   1        4.42        4.01      0.10 o 
  -3   7   1       17.87       17.48      0.25 o 
  -2   7   1       12.73       12.33      0.18 o 
  -1   7   1        0.08        0.63      0.04 o 
   0   7   1       62.95       65.52      0.55 o 
   1   7   1        8.11        6.28      0.12 o 
   2   7   1       23.40       27.33      0.33 o 
   3   7   1        8.38        7.64      0.17 o 
   4   7   1       10.95       10.70      0.38 o 
   5   7   1        6.03        6.77      0.32 o 
 -11   0   2        1.90        2.10      0.11 o 
 -10   0   2        2.66        1.39      0.12 o 
  -9   0   2        1.79        1.56      0.13 o 
  -8   0   2      119.72      126.61      1.28 o 
  -7   0   2      132.97      139.54      1.83 o 
  -6   0   2       24.96       26.11      0.55 o 
  -5   0   2      389.12      405.80      7.14 o 
  -4   0   2       10.35       18.98      0.46 o 
  -3   0   2       78.00       84.85      1.48 o 
   0   0   2     1007.56      971.92      2.51 o 
   1   0   2      874.63      791.77      6.28 o 
   2   0   2     1249.86     1141.09     10.54 o 
   3   0   2     2598.67     2326.53      6.02 o 
   4   0   2       25.67       44.39      0.59 o 
   5   0   2        0.53        3.33      0.56 o 
   6   0   2        4.33        6.52      0.25 o 
   7   0   2        0.18        0.11      0.09 o 
   8   0   2       48.69       53.20      1.02 o 
   9   0   2       14.68       16.86      0.45 o 
  10   0   2       16.36       18.40      0.53 o 
  11   0   2        8.44        6.86      0.23 o 
 -11   1   2       30.57       32.44      0.32 o 
 -10   1   2        6.14        7.56      0.18 o 
  -9   1   2        2.16        1.53      0.10 o 
  -8   1   2      126.01      134.26      0.97 o 
  -7   1   2       40.03       43.97      0.70 o 
  -6   1   2        0.40        0.48      0.07 o 
  -5   1   2      262.78      240.39      1.83 o 
  -4   1   2       68.82       77.95      0.53 o 
  -3   1   2      874.56      874.01      4.67 o 
  -1   1   2       14.18       14.85      0.26 o 
   0   1   2      892.50      867.59      6.50 o 
   2   1   2      925.94      859.56      7.74 o 
   3   1   2      842.88      798.61      5.83 o 
   4   1   2     1656.38     1554.95     13.46 o 
   5   1   2        1.98        1.47      0.08 o 
   6   1   2      378.16      379.16      2.78 o 
   7   1   2       70.28       70.17      0.95 o 
   8   1   2       30.10       30.74      0.40 o 
   9   1   2       24.78       26.47      0.48 o 
  10   1   2       67.47       68.88      0.64 o 
  11   1   2        0.03        0.16      0.03 o 
 -11   2   2        0.84        0.72      0.06 o 
 -10   2   2       10.25       12.77      0.23 o 
  -9   2   2        2.64        2.19      0.11 o 
  -8   2   2        0.15        0.08      0.05 o 
  -7   2   2       78.92       78.70      1.02 o 
  -6   2   2       23.68       23.03      0.36 o 
  -5   2   2        6.43        6.89      0.17 o 
  -4   2   2       20.32       21.61      0.26 o 
  -3   2   2        8.03        8.38      0.17 o 
  -2   2   2      235.10      224.65      2.18 o 
  -1   2   2      127.09      116.55      0.63 o 
   0   2   2       39.66       38.70      0.30 o 
   1   2   2      439.63      433.90      1.82 o 
   2   2   2      315.46      341.29      2.28 o 
   3   2   2      863.57      869.84     10.38 o 
   4   2   2        5.72        8.18      0.22 o 
   5   2   2       80.24       91.15      1.14 o 
   6   2   2       11.75       11.20      0.26 o 
   7   2   2        0.98        2.31      0.09 o 
   8   2   2       33.16       33.98      0.41 o 
   9   2   2       30.91       34.94      0.38 o 
  10   2   2        2.31        2.58      0.12 o 
 -10   3   2        1.39        1.46      0.08 o 
  -9   3   2        8.10        7.99      0.16 o 
  -8   3   2       92.13       93.60      0.69 o 
  -7   3   2      327.02      325.11      1.98 o 
  -6   3   2       33.40       35.96      0.48 o 
  -5   3   2       16.06       14.18      0.32 o 
  -4   3   2       67.44       65.25      0.63 o 
  -3   3   2        0.73        1.07      0.07 o 
  -2   3   2      224.31      200.29      1.67 o 
  -1   3   2      164.26      173.91      1.72 o 
   0   3   2      270.92      284.24      1.65 o 
   1   3   2      875.91      886.51      8.04 o 
   2   3   2      520.42      510.19      3.61 o 
   3   3   2        1.81        3.22      0.13 o 
   4   3   2      480.38      470.89      2.24 o 
   5   3   2        1.41        3.31      0.21 o 
   6   3   2       96.28       98.06      0.68 o 
   7   3   2      269.76      267.80      1.47 o 
   8   3   2        1.20        0.85      0.09 o 
   9   3   2        0.51        0.78      0.06 o 
  10   3   2       83.73       86.94      1.34 o 
 -10   4   2        1.06        1.03      0.06 o 
  -9   4   2        5.88        4.91      0.13 o 
  -8   4   2       99.44       95.20      0.91 o 
  -7   4   2       33.39       37.31      0.39 o 
  -6   4   2      126.24      121.92      0.65 o 
  -5   4   2       47.57       50.81      0.35 o 
  -4   4   2       86.09       82.23      0.75 o 
  -3   4   2        0.07        0.35      0.07 o 
  -2   4   2       11.57       10.49      0.29 o 
  -1   4   2      297.01      294.16      1.66 o 
   0   4   2        1.95        4.51      0.17 o 
   1   4   2        1.69        1.24      0.10 o 
   2   4   2        0.45        1.60      0.09 o 
   3   4   2       10.70       11.27      0.34 o 
   4   4   2        0.69        0.79      0.12 o 
   5   4   2      113.99      115.05      0.86 o 
   6   4   2       37.99       35.52      0.43 o 
   7   4   2        8.86       12.60      0.25 o 
   8   4   2        0.06        0.11      0.05 o 
   9   4   2       20.13       22.74      0.25 o 
  -9   5   2        0.58        0.87      0.05 o 
  -8   5   2       24.42       23.87      0.35 o 
  -7   5   2       33.27       34.41      0.36 o 
  -6   5   2        1.05        1.51      0.09 o 
  -5   5   2       60.55       57.82      0.82 o 
  -4   5   2        9.43       10.83      0.16 o 
  -3   5   2        9.44        8.95      0.15 o 
  -2   5   2       23.70       18.77      0.21 o 
  -1   5   2        0.50        0.74      0.09 o 
   0   5   2        7.99        7.30      0.27 o 
   1   5   2       11.70       10.85      0.38 o 
   2   5   2       39.00       34.30      0.35 o 
   3   5   2       89.63       89.39      0.98 o 
   4   5   2      222.37      210.88      2.25 o 
   5   5   2       18.26       19.91      0.32 o 
   6   5   2        0.00       -0.03      0.05 o 
   7   5   2        0.01        0.13      0.04 o 
   8   5   2        4.94        5.24      0.13 o 
  -7   6   2        4.52        4.07      0.10 o 
  -6   6   2       16.54       19.30      0.22 o 
  -5   6   2       14.57       14.51      0.42 o 
  -4   6   2        7.98        8.40      0.17 o 
  -3   6   2        0.33        1.81      0.07 o 
  -2   6   2       26.24       30.09      0.28 o 
  -1   6   2       88.93       91.24      0.47 o 
   0   6   2       11.63       10.05      0.16 o 
   1   6   2       88.61       90.31      0.76 o 
   2   6   2        0.02        0.08      0.04 o 
   3   6   2        1.24        2.60      0.10 o 
   4   6   2        5.06        5.72      0.15 o 
   5   6   2        4.63        4.14      0.13 o 
   6   6   2        1.81        1.90      0.08 o 
   7   6   2        3.86        3.16      0.10 o 
  -5   7   2        1.19        1.17      0.07 o 
  -4   7   2       14.13       13.73      0.32 o 
  -3   7   2        1.38        1.26      0.06 o 
  -2   7   2       20.14       21.92      0.33 o 
  -1   7   2       59.14       57.96      0.82 o 
   0   7   2        0.04        0.04      0.03 o 
   1   7   2        3.25        4.71      0.10 o 
   2   7   2        0.73        0.57      0.04 o 
   3   7   2        0.51        0.34      0.04 o 
   4   7   2        6.22        6.86      0.21 o 
 -11   1   3        0.16        0.17      0.04 o 
 -10   1   3       21.08       22.58      0.30 o 
  -9   1   3        4.09        4.02      0.15 o 
  -8   1   3        1.30        1.06      0.06 o 
  -7   1   3       14.79       14.80      0.40 o 
  -6   1   3      117.64      120.14      0.86 o 
  -5   1   3      229.16      227.39      2.12 o 
  -4   1   3        2.32        1.67      0.06 o 
  -3   1   3        7.29        6.40      0.09 o 
  -2   1   3     1721.66     1702.96     11.82 o 
  -1   1   3     1521.34     1419.25     11.06 o 
   0   1   3       52.46       42.41      0.24 o 
   1   1   3      258.56      243.98      2.10 o 
   2   1   3     1740.73     1682.03     13.42 o 
   3   1   3      936.73      943.29      6.43 o 
   4   1   3        2.75        5.55      0.14 o 
   5   1   3        5.85        4.42      0.17 o 
   6   1   3      121.62      116.86      0.75 o 
   7   1   3       77.99       81.93      0.59 o 
   8   1   3       74.05       74.23      0.86 o 
   9   1   3        0.50        0.32      0.10 o 
  10   1   3       42.58       41.41      0.51 o 
  11   1   3        3.89        3.02      0.17 o 
 -11   2   3        0.55        0.48      0.04 o 
 -10   2   3        1.21        0.85      0.06 o 
  -9   2   3       37.46       36.52      0.43 o 
  -8   2   3       62.18       62.68      0.43 o 
  -7   2   3       76.41       79.69      0.71 o 
  -6   2   3       35.56       38.73      0.61 o 
  -5   2   3      109.05       99.99      1.22 o 
  -4   2   3     1671.66     1666.08      6.10 o 
  -3   2   3      204.22      200.09      1.26 o 
  -2   2   3        7.67       13.39      0.34 o 
  -1   2   3      751.67      769.97      3.99 o 
   0   2   3      567.32      549.82      3.30 o 
   1   2   3       21.62       17.46      0.23 o 
   2   2   3      320.85      324.72      2.90 o 
   3   2   3      157.81      176.51      2.64 o 
   4   2   3      352.25      353.80      4.25 o 
   5   2   3      312.66      296.86      3.51 o 
   6   2   3        0.80        0.34      0.07 o 
   7   2   3       14.40       12.12      0.24 o 
   8   2   3        1.19        2.81      0.15 o 
   9   2   3      126.97      130.30      2.93 o 
  10   2   3        1.92        3.52      0.18 o 
 -10   3   3        8.48        8.54      0.17 o 
  -9   3   3        0.09        0.15      0.04 o 
  -8   3   3       49.31       49.39      0.50 o 
  -7   3   3       58.55       57.00      0.48 o 
  -6   3   3       14.32       12.50      0.33 o 
  -5   3   3       10.85       11.29      0.31 o 
  -4   3   3      321.49      331.75      1.76 o 
  -3   3   3       22.67       26.80      0.35 o 
  -2   3   3        6.38        9.96      0.22 o 
  -1   3   3      498.08      486.47      3.61 o 
   0   3   3      418.71      454.23      3.28 o 
   1   3   3      243.03      276.25      1.85 o 
   2   3   3        2.43        1.35      0.09 o 
   3   3   3       50.07       49.73      0.54 o 
   4   3   3        1.95        1.75      0.12 o 
   5   3   3       56.32       58.19      0.84 o 
   6   3   3        9.02       10.71      0.26 o 
   7   3   3        0.44        0.64      0.10 o 
   8   3   3      160.38      148.23      1.10 o 
   9   3   3        1.82        3.64      0.14 o 
  10   3   3       10.83        8.08      0.19 o 
 -10   4   3        0.35        0.56      0.05 o 
  -9   4   3        0.51        0.35      0.05 o 
  -8   4   3        1.81        2.21      0.10 o 
  -7   4   3       20.07       19.24      0.23 o 
  -6   4   3        0.13        0.03      0.04 o 
  -5   4   3       11.02       11.61      0.20 o 
  -4   4   3       69.77       76.31      1.25 o 
  -3   4   3        1.27        0.84      0.09 o 
  -2   4   3       97.24      103.75      0.92 o 
  -1   4   3        0.00        0.05      0.05 o 
   0   4   3       15.56       17.96      0.38 o 
   1   4   3        1.10        1.81      0.12 o 
   2   4   3        3.81        4.91      0.17 o 
   3   4   3       52.86       51.20      0.58 o 
   4   4   3       10.92        9.07      0.27 o 
   5   4   3      119.63      111.60      0.84 o 
   6   4   3       12.16       11.59      0.24 o 
   7   4   3        0.65        0.65      0.07 o 
   8   4   3        6.63        5.70      0.17 o 
   9   4   3        0.04        0.00      0.03 o 
  -8   5   3        0.39        0.32      0.04 o 
  -7   5   3        0.50        0.65      0.05 o 
  -6   5   3        7.61        6.87      0.15 o 
  -5   5   3       25.55       25.43      0.31 o 
  -4   5   3       19.41       19.32      0.26 o 
  -3   5   3       43.77       40.51      0.43 o 
  -2   5   3      138.33      133.55      0.85 o 
  -1   5   3        7.01        5.71      0.12 o 
   0   5   3        0.91        1.48      0.08 o 
   1   5   3      104.12      109.49      0.58 o 
   2   5   3      302.59      293.85      1.19 o 
   3   5   3      114.92      117.96      1.11 o 
   4   5   3       29.58       32.49      0.41 o 
   5   5   3        0.20        0.15      0.05 o 
   6   5   3       53.33       58.80      0.55 o 
   7   5   3       11.26       11.79      0.18 o 
   8   5   3       13.77       13.59      0.27 o 
  -7   6   3        1.69        1.09      0.07 o 
  -6   6   3        0.00        0.06      0.04 o 
  -5   6   3        5.29        5.86      0.16 o 
  -4   6   3        0.31        0.19      0.04 o 
  -3   6   3       71.12       71.53      0.62 o 
  -2   6   3      126.91      133.05      0.90 o 
  -1   6   3       83.51       83.71      0.55 o 
   0   6   3       70.60       71.18      0.43 o 
   1   6   3       97.98       92.08      0.57 o 
   2   6   3      126.78      129.25      1.03 o 
   3   6   3      102.82      100.30      0.66 o 
   4   6   3       89.59       95.42      1.03 o 
   5   6   3        7.38        6.83      0.16 o 
   6   6   3        3.60        5.27      0.11 o 
  -5   7   3        4.82        4.19      0.11 o 
  -4   7   3        0.69        0.86      0.05 o 
  -3   7   3       14.96       16.52      0.21 o 
  -2   7   3        3.13        2.72      0.07 o 
  -1   7   3       14.12       12.20      0.21 o 
   0   7   3        2.77        3.01      0.08 o 
   1   7   3        2.32        3.21      0.08 o 
   2   7   3       25.38       21.07      0.24 o 
   3   7   3       33.99       36.78      0.28 o 
   4   7   3        4.20        4.50      0.12 o 
 -11   0   4        0.19        0.50      0.07 o 
 -10   0   4       38.00       38.91      0.64 o 
  -9   0   4        0.08       -0.01      0.07 o 
  -8   0   4       27.08       25.39      0.38 o 
  -7   0   4        5.75        4.66      0.27 o 
  -6   0   4        0.03        0.60      0.11 o 
  -5   0   4      433.25      448.21      2.21 o 
  -4   0   4       78.26       74.10      0.65 o 
  -3   0   4       61.30       71.07      0.58 o 
  -2   0   4       19.69       20.80      0.27 o 
  -1   0   4      358.02      347.44      3.06 o 
   0   0   4     1402.09     1329.24      4.28 o 
   2   0   4     2260.59     2041.21      7.27 o 
   3   0   4      216.59      244.06      0.92 o 
   4   0   4      658.53      675.89      2.90 o 
   5   0   4       35.73       35.69      0.88 o 
   6   0   4      411.96      381.31      8.30 o 
   7   0   4      279.44      292.06      2.27 o 
   8   0   4      354.89      335.21      2.52 o 
   9   0   4       80.64       83.85      1.68 o 
 -11   1   4        0.02        0.05      0.03 o 
 -10   1   4        0.70        0.43      0.05 o 
  -9   1   4       52.24       53.68      0.40 o 
  -8   1   4        6.17        5.92      0.12 o 
  -7   1   4       23.20       20.55      0.52 o 
  -6   1   4       10.48       12.37      0.29 o 
  -5   1   4       54.63       52.49      0.49 o 
  -4   1   4      308.55      344.72      1.50 o 
  -3   1   4       62.79       52.84      0.48 o 
  -2   1   4     1294.86     1295.56      9.43 o 
  -1   1   4        1.16        0.61      0.06 o 
   0   1   4       19.67       28.70      0.18 o 
   1   1   4      774.42      788.99      4.72 o 
   2   1   4      198.75      201.23      2.00 o 
   3   1   4      412.14      412.08      3.17 o 
   4   1   4        6.59        8.76      0.18 o 
   5   1   4      109.46      103.82      0.90 o 
   6   1   4      193.05      180.69      2.03 o 
   7   1   4      165.80      151.85      1.47 o 
   8   1   4        1.77        2.36      0.16 o 
   9   1   4        1.39        0.79      0.14 o 
  10   1   4        2.86        2.35      0.12 o 
 -11   2   4        0.18        0.25      0.04 o 
 -10   2   4       24.91       23.71      0.28 o 
  -9   2   4       25.72       26.02      0.30 o 
  -8   2   4        7.10        7.04      0.16 o 
  -7   2   4        0.00        0.14      0.04 o 
  -6   2   4       28.31       28.52      0.53 o 
  -5   2   4       73.48       75.74      0.78 o 
  -4   2   4     1424.96     1355.10     11.77 o 
  -3   2   4      108.12      125.89      0.66 o 
  -2   2   4       41.93       46.37      0.90 o 
  -1   2   4      954.81      969.99      6.07 o 
   0   2   4       84.93      101.09      0.91 o 
   1   2   4       26.27       26.19      0.25 o 
   2   2   4     1076.93     1118.58     11.97 o 
   3   2   4       34.66       43.50      0.42 o 
   4   2   4      236.90      232.52      1.95 o 
   5   2   4      371.36      372.77      2.18 o 
   6   2   4       14.70       14.42      0.24 o 
   7   2   4        6.61        5.41      0.19 o 
   8   2   4      152.20      148.54      1.57 o 
   9   2   4        0.44        0.72      0.09 o 
  10   2   4        0.24        0.41      0.05 o 
 -10   3   4        6.43        6.57      0.31 o 
  -9   3   4        0.10        0.21      0.05 o 
  -8   3   4       20.90       23.72      0.30 o 
  -7   3   4       19.30       21.97      0.25 o 
  -6   3   4       26.41       26.84      0.24 o 
  -5   3   4       18.93       17.84      0.39 o 
  -4   3   4        0.38        0.60      0.08 o 
  -3   3   4        0.28        1.38      0.25 o 
  -2   3   4        2.41        1.89      0.11 o 
  -1   3   4      110.22      101.08      1.23 o 
   0   3   4       10.82       12.01      0.32 o 
   1   3   4        0.13        0.12      0.05 o 
   2   3   4       98.61      101.01      0.72 o 
   3   3   4       32.60       35.02      0.46 o 
   4   3   4       49.76       52.06      0.62 o 
   5   3   4      241.21      225.98      4.83 o 
   6   3   4        2.00        2.55      0.15 o 
   7   3   4       11.80       10.28      0.34 o 
   8   3   4        3.11        4.68      0.18 o 
   9   3   4        8.16        8.52      0.23 o 
  -9   4   4       27.66       28.54      0.35 o 
  -8   4   4        4.57        4.43      0.13 o 
  -7   4   4        9.94        9.87      0.17 o 
  -6   4   4        2.26        2.42      0.09 o 
  -5   4   4        0.00        0.04      0.03 o 
  -4   4   4      289.75      271.37      2.20 o 
  -3   4   4        2.70        2.69      0.16 o 
  -2   4   4       18.25       19.64      0.41 o 
  -1   4   4      342.34      340.71      5.32 o 
   0   4   4        0.13        0.27      0.07 o 
   1   4   4        4.23        4.88      0.22 o 
   2   4   4      258.36      259.92      1.50 o 
   3   4   4      177.56      175.06      2.23 o 
   4   4   4       35.87       34.22      0.40 o 
   5   4   4      203.76      184.84      1.26 o 
   6   4   4       65.05       58.59      0.90 o 
   7   4   4        3.40        4.95      0.16 o 
   8   4   4       51.52       60.04      0.51 o 
   9   4   4        0.21        0.35      0.05 o 
  -8   5   4       13.63       13.64      0.26 o 
  -7   5   4       12.75       11.50      0.19 o 
  -6   5   4        8.45       10.39      0.18 o 
  -5   5   4       22.39       19.79      0.24 o 
  -4   5   4       23.46       22.08      0.32 o 
  -3   5   4      225.29      230.36      0.88 o 
  -2   5   4        4.81        3.63      0.11 o 
  -1   5   4        0.05        0.27      0.04 o 
   0   5   4       67.10       71.30      0.59 o 
   1   5   4       69.70       74.00      0.48 o 
   2   5   4      125.06      126.17      1.24 o 
   3   5   4       23.11       21.23      0.32 o 
   4   5   4       12.79       13.98      0.30 o 
   5   5   4        0.00        0.13      0.06 o 
   6   5   4       48.70       46.52      0.55 o 
   7   5   4        4.99        6.47      0.16 o 
   8   5   4        4.41        3.97      0.09 o 
  -7   6   4        1.49        1.47      0.06 o 
  -6   6   4       16.11       14.79      0.20 o 
  -5   6   4        0.56        0.81      0.06 o 
  -4   6   4        5.12        4.80      0.13 o 
  -3   6   4       36.19       32.70      0.37 o 
  -2   6   4        0.33        0.68      0.06 o 
  -1   6   4        0.60        0.34      0.04 o 
   0   6   4        7.50        8.05      0.15 o 
   1   6   4        6.07        5.43      0.13 o 
   2   6   4       65.90       73.39      0.75 o 
   3   6   4       36.99       33.92      0.34 o 
   4   6   4        0.56        0.65      0.06 o 
   5   6   4        3.22        4.23      0.13 o 
   6   6   4        0.41        0.13      0.04 o 
  -4   7   4        0.03       -0.02      0.03 o 
  -3   7   4       15.68       16.89      0.32 o 
  -2   7   4        0.20        0.04      0.04 o 
  -1   7   4       47.80       49.93      0.84 o 
   0   7   4        0.66        0.84      0.05 o 
   1   7   4        2.00        1.61      0.06 o 
   2   7   4        7.32        6.47      0.11 o 
   3   7   4        4.90        5.64      0.13 o 
 -11   1   5        3.48        3.05      0.10 o 
 -10   1   5        4.92        4.17      0.12 o 
  -9   1   5        2.07        2.09      0.08 o 
  -8   1   5        0.51        0.65      0.05 o 
  -7   1   5        1.37        1.34      0.06 o 
  -6   1   5       39.23       40.99      0.52 o 
  -5   1   5        2.51        1.98      0.11 o 
  -4   1   5       10.36        7.24      0.17 o 
  -3   1   5      174.33      177.29      1.41 o 
  -2   1   5       37.39       35.24      0.29 o 
  -1   1   5      664.64      647.64      5.19 o 
   0   1   5     1109.63     1128.26     11.21 o 
   1   1   5       20.11       14.08      0.27 o 
   2   1   5      665.59      716.05      9.44 o 
   3   1   5      124.38       96.74      1.05 o 
   4   1   5       43.30       44.48      0.45 o 
   5   1   5       18.99       22.96      0.36 o 
   6   1   5        0.06        0.64      0.19 o 
   7   1   5        8.04        6.88      0.26 o 
   8   1   5        4.87        4.02      0.22 o 
   9   1   5        0.15        0.03      0.06 o 
  10   1   5        0.44        0.43      0.06 o 
 -10   2   5        2.73        3.07      0.10 o 
  -9   2   5      111.91      107.47      1.00 o 
  -8   2   5       14.58       12.99      0.21 o 
  -7   2   5        8.74       10.09      0.19 o 
  -6   2   5       14.64       13.79      0.38 o 
  -5   2   5      152.08      165.30      1.31 o 
  -4   2   5      574.21      590.92      4.10 o 
  -3   2   5      159.66      151.65      0.81 o 
  -2   2   5      557.47      564.55      6.69 o 
  -1   2   5      114.28      129.56      0.75 o 
   0   2   5       66.02       62.55      0.40 o 
   1   2   5      876.75      903.30      6.33 o 
   2   2   5      357.46      330.00      1.14 o 
   3   2   5       73.73       77.78      1.10 o 
   4   2   5        4.54        3.47      0.12 o 
   5   2   5       25.94       30.34      0.54 o 
   6   2   5       33.17       28.67      0.45 o 
   7   2   5        4.31        3.40      0.18 o 
   8   2   5      124.30      111.45      1.26 o 
   9   2   5        1.45        1.05      0.10 o 
  10   2   5        7.02        5.15      0.20 o 
 -10   3   5       19.63       17.24      0.28 o 
  -9   3   5        2.17        2.54      0.10 o 
  -8   3   5       19.87       20.91      0.27 o 
  -7   3   5       21.38       19.17      0.26 o 
  -6   3   5      146.84      143.95      1.21 o 
  -5   3   5       17.44       18.35      0.45 o 
  -4   3   5      188.56      200.74      3.68 o 
  -3   3   5      184.47      190.12      3.18 o 
  -2   3   5       38.04       43.46      0.76 o 
  -1   3   5        7.00        7.04      0.29 o 
   0   3   5       90.42       86.71      0.66 o 
   1   3   5       96.93      106.47      0.70 o 
   2   3   5      257.96      280.13      2.52 o 
   3   3   5       32.85       35.58      0.43 o 
   4   3   5        0.82        0.48      0.07 o 
   5   3   5       15.06       18.02      0.31 o 
   6   3   5       11.03        7.37      0.23 o 
   7   3   5       40.86       32.71      0.62 o 
   8   3   5        2.21        1.35      0.12 o 
   9   3   5        9.54        6.71      0.19 o 
  -9   4   5        0.53        0.46      0.05 o 
  -8   4   5        5.57        5.14      0.16 o 
  -7   4   5        5.94        6.38      0.15 o 
  -6   4   5        8.24        7.29      0.17 o 
  -5   4   5       60.75       56.44      0.44 o 
  -4   4   5        0.33        0.20      0.07 o 
  -3   4   5       15.59       16.15      0.51 o 
  -2   4   5       77.79       87.97      1.85 o 
  -1   4   5        0.33        0.17      0.05 o 
   0   4   5       98.98      102.08      2.28 o 
   1   4   5        2.63        3.93      0.21 o 
   2   4   5        0.99        0.94      0.10 o 
   3   4   5       43.84       43.84      0.50 o 
   4   4   5      126.98      125.60      0.88 o 
   5   4   5       18.25       17.59      0.40 o 
   6   4   5       99.34       88.77      0.85 o 
   7   4   5        0.03        0.09      0.06 o 
   8   4   5        5.50        8.02      0.19 o 
  -8   5   5        4.68        3.96      0.13 o 
  -7   5   5        0.00        0.09      0.03 o 
  -6   5   5        1.93        1.72      0.08 o 
  -5   5   5       28.69       26.85      0.32 o 
  -4   5   5       68.92       69.80      0.52 o 
  -3   5   5      101.94       98.77      1.03 o 
  -2   5   5       97.16       90.34      0.91 o 
  -1   5   5        9.52       11.43      0.20 o 
   0   5   5       67.77       71.74      0.79 o 
   1   5   5       64.03       60.88      0.49 o 
   2   5   5      215.69      219.10      2.12 o 
   3   5   5       33.83       35.17      0.46 o 
   4   5   5        1.18        0.64      0.08 o 
   5   5   5        0.35        0.48      0.07 o 
   6   5   5       46.93       48.01      0.54 o 
   7   5   5        6.00        5.83      0.13 o 
  -6   6   5        0.45        0.21      0.03 o 
  -5   6   5        6.04        6.45      0.26 o 
  -4   6   5        4.99        4.80      0.13 o 
  -3   6   5        7.13        5.47      0.14 o 
  -2   6   5        0.13        0.05      0.04 o 
  -1   6   5       16.78       18.56      0.29 o 
   0   6   5        8.27        7.44      0.14 o 
   1   6   5      159.32      159.72      1.38 o 
   2   6   5        2.14        2.90      0.11 o 
   3   6   5       16.07       18.25      0.27 o 
   4   6   5        5.05        4.55      0.13 o 
   5   6   5        2.08        2.62      0.09 o 
  -3   7   5       16.85       19.57      0.34 o 
  -2   7   5        6.86        5.61      0.14 o 
  -1   7   5        3.36        3.81      0.13 o 
   0   7   5       15.55       14.28      0.41 o 
   1   7   5       12.47       12.59      0.27 o 
   2   7   5       24.36       24.59      0.55 o 
   3   7   5        0.15        0.10      0.03 o 
 -11   0   6       19.90       17.94      0.54 o 
 -10   0   6        6.34        7.06      0.27 o 
  -9   0   6        6.07        5.57      0.23 o 
  -8   0   6       34.82       39.79      0.68 o 
  -7   0   6       29.79       28.44      0.38 o 
  -6   0   6       54.42       62.97      0.90 o 
  -5   0   6       20.82       21.23      0.45 o 
  -4   0   6      517.05      537.94      3.71 o 
  -3   0   6       82.38       84.32      1.37 o 
  -2   0   6      630.22      692.79      2.00 o 
  -1   0   6       50.29       39.23      0.48 o 
   0   0   6      261.34      325.85      3.01 o 
   1   0   6     1655.71     1605.44      5.30 o 
   2   0   6      142.94      130.97      1.60 o 
   3   0   6       45.94       57.04      1.01 o 
   4   0   6      283.39      279.43      3.53 o 
   5   0   6      792.02      785.23     12.46 o 
   6   0   6        7.99        6.99      0.26 o 
   7   0   6        5.33        3.90      0.22 o 
   8   0   6       32.00       37.80      0.99 o 
   9   0   6       52.01       47.38      1.26 o 
 -11   1   6       21.01       18.20      0.37 o 
 -10   1   6        0.07        0.25      0.05 o 
  -9   1   6        8.74        9.20      0.21 o 
  -8   1   6        0.03        0.02      0.05 o 
  -7   1   6        3.61        3.13      0.11 o 
  -6   1   6        1.13        1.56      0.11 o 
  -5   1   6       74.51       81.07      1.11 o 
  -4   1   6      106.27      117.24      1.17 o 
  -3   1   6       64.82       64.14      0.55 o 
  -2   1   6      888.73      848.94      6.53 o 
  -1   1   6      298.30      323.14      1.24 o 
   0   1   6      420.74      445.68      2.80 o 
   1   1   6       55.16       48.00      0.45 o 
   2   1   6        8.28       11.64      0.26 o 
   3   1   6       29.00       29.82      0.46 o 
   4   1   6      183.76      176.30      1.46 o 
   5   1   6      185.11      179.61      2.53 o 
   6   1   6      666.41      648.23      4.43 o 
   7   1   6      102.60      111.63      1.14 o 
   8   1   6        6.16        6.59      0.27 o 
   9   1   6       13.60       12.49      0.39 o 
 -10   2   6       21.73       22.91      0.31 o 
  -9   2   6        0.74        1.12      0.07 o 
  -8   2   6       10.89       11.73      0.24 o 
  -7   2   6        0.10        0.07      0.05 o 
  -6   2   6      163.65      160.89      1.36 o 
  -5   2   6        1.69        1.08      0.11 o 
  -4   2   6      200.99      212.29      2.77 o 
  -3   2   6        0.72        2.00      0.10 o 
  -2   2   6       37.71       39.08      0.76 o 
  -1   2   6       51.34       54.47      1.18 o 
   0   2   6       56.60       68.22      0.94 o 
   1   2   6      138.94      148.63      0.80 o 
   2   2   6       33.22       34.80      0.45 o 
   3   2   6      186.02      189.02      1.30 o 
   4   2   6        1.15        1.61      0.42 o 
   5   2   6        2.09        4.11      0.14 o 
   6   2   6        8.49        8.97      0.25 o 
   7   2   6       30.72       33.92      0.62 o 
   8   2   6        0.91        1.08      0.12 o 
   9   2   6        1.81        1.69      0.15 o 
 -10   3   6        0.03        0.02      0.03 o 
  -9   3   6        1.90        1.72      0.10 o 
  -8   3   6        2.94        2.28      0.11 o 
  -7   3   6       16.78       16.37      0.25 o 
  -6   3   6      357.15      328.14      3.85 o 
  -5   3   6        0.13        0.19      0.05 o 
  -4   3   6        3.33        2.82      0.15 o 
  -3   3   6      171.34      159.65      1.56 o 
  -2   3   6      264.06      258.70      1.98 o 
  -1   3   6        0.83        1.90      0.13 o 
   0   3   6      433.38      456.93      1.74 o 
   1   3   6      260.94      265.06      1.90 o 
   2   3   6      320.79      318.15      2.50 o 
   3   3   6      112.55      113.80      1.27 o 
   4   3   6       22.92       23.18      0.33 o 
   5   3   6        3.83        4.07      0.16 o 
   6   3   6       24.63       26.06      0.56 o 
   7   3   6        0.32        0.30      0.09 o 
   8   3   6        2.60        1.85      0.11 o 
   9   3   6        7.47        7.80      0.24 o 
  -9   4   6        1.50        0.99      0.07 o 
  -8   4   6        0.05        0.30      0.05 o 
  -7   4   6       15.84       13.90      0.26 o 
  -6   4   6        0.87        0.75      0.07 o 
  -5   4   6      288.09      280.79      2.73 o 
  -4   4   6       24.09       21.96      0.27 o 
  -3   4   6        5.26        5.82      0.14 o 
  -2   4   6       60.55       63.18      0.46 o 
  -1   4   6      240.89      231.56      3.63 o 
   0   4   6      251.81      250.01      1.73 o 
   1   4   6        0.02        0.08      0.04 o 
   2   4   6       28.59       27.88      0.35 o 
   3   4   6        3.86        2.68      0.14 o 
   4   4   6       94.44       83.79      0.95 o 
   5   4   6       62.09       57.61      0.77 o 
   6   4   6        7.12        8.20      0.24 o 
   7   4   6        1.57        1.66      0.11 o 
   8   4   6       10.62       11.88      0.25 o 
  -8   5   6        1.32        1.06      0.07 o 
  -7   5   6        1.44        1.61      0.07 o 
  -6   5   6       24.02       22.46      0.33 o 
  -5   5   6       28.99       24.79      0.56 o 
  -4   5   6        0.47        0.15      0.04 o 
  -3   5   6       18.77       19.89      0.28 o 
  -2   5   6        8.15        7.57      0.17 o 
  -1   5   6       31.06       30.23      0.84 o 
   0   5   6       95.93      111.57      1.08 o 
   1   5   6       77.80       71.68      0.53 o 
   2   5   6        0.59        0.60      0.06 o 
   3   5   6      151.94      155.96      1.88 o 
   4   5   6       81.97       69.99      0.81 o 
   5   5   6        1.81        1.42      0.09 o 
   6   5   6       31.72       40.29      0.53 o 
   7   5   6        5.28        5.42      0.15 o 
  -6   6   6        2.34        3.02      0.10 o 
  -5   6   6       21.63       22.86      0.52 o 
  -4   6   6        1.09        0.80      0.05 o 
  -3   6   6        1.13        1.22      0.06 o 
  -2   6   6        3.35        3.20      0.10 o 
  -1   6   6       18.06       18.54      0.26 o 
   0   6   6        0.34        0.21      0.04 o 
   1   6   6       10.76       12.59      0.20 o 
   2   6   6        8.12        8.53      0.17 o 
   3   6   6       10.11        9.33      0.18 o 
   4   6   6        4.35        3.76      0.11 o 
   5   6   6       33.24       37.64      0.45 o 
  -2   7   6        4.14        3.67      0.13 o 
  -1   7   6       30.77       28.62      0.75 o 
   0   7   6       47.72       45.49      1.05 o 
   1   7   6        0.30        0.31      0.03 o 
 -10   1   7        0.05        0.17      0.04 o 
  -9   1   7        7.58        8.42      0.20 o 
  -8   1   7        1.65        1.54      0.10 o 
  -7   1   7       20.85       21.28      0.31 o 
  -6   1   7       13.59       14.07      0.21 o 
  -5   1   7       13.86       15.03      0.37 o 
  -4   1   7       60.11       66.26      0.63 o 
  -3   1   7      122.50      124.27      1.16 o 
  -2   1   7      106.36      112.18      0.69 o 
  -1   1   7       13.15       12.63      0.19 o 
   0   1   7       59.55       53.06      0.43 o 
   1   1   7       89.13       87.01      0.78 o 
   2   1   7      136.29      140.75      2.36 o 
   3   1   7       33.21       35.77      0.60 o 
   4   1   7       34.94       34.54      0.57 o 
   5   1   7        0.24        0.96      0.09 o 
   6   1   7        2.94        3.86      0.21 o 
   7   1   7       18.36       15.98      0.43 o 
   8   1   7       38.14       43.26      0.82 o 
   9   1   7        0.00        0.08      0.06 o 
 -10   2   7        5.82        6.45      0.19 o 
  -9   2   7        2.67        2.43      0.10 o 
  -8   2   7        0.55        0.50      0.07 o 
  -7   2   7       32.61       35.79      0.59 o 
  -6   2   7       14.83       20.20      0.28 o 
  -5   2   7       31.74       31.60      0.32 o 
  -4   2   7       12.51       10.79      0.32 o 
  -3   2   7        2.54        2.28      0.11 o 
  -2   2   7       67.66       73.44      0.77 o 
  -1   2   7        0.59        0.53      0.08 o 
   0   2   7       98.34      106.29      1.23 o 
   1   2   7      113.58      109.50      0.89 o 
   2   2   7        8.70        7.85      0.21 o 
   3   2   7        6.98        5.71      0.21 o 
   4   2   7       10.71        9.89      0.24 o 
   5   2   7      112.46      123.74      0.98 o 
   6   2   7       71.92       69.09      0.81 o 
   7   2   7       13.68       14.30      0.50 o 
   8   2   7        4.76        4.61      0.25 o 
   9   2   7       26.39       31.02      0.63 o 
  -9   3   7        1.81        2.21      0.09 o 
  -8   3   7       15.24       14.47      0.24 o 
  -7   3   7        2.96        2.57      0.10 o 
  -6   3   7       83.53       81.87      0.58 o 
  -5   3   7        0.01        0.09      0.05 o 
  -4   3   7       19.28       18.72      0.26 o 
  -3   3   7        4.46        3.98      0.19 o 
  -2   3   7        0.60        0.97      0.10 o 
  -1   3   7        5.80        5.51      0.20 o 
   0   3   7       23.39       23.71      0.81 o 
   1   3   7       82.44       79.79      0.91 o 
   2   3   7       58.05       56.90      0.67 o 
   3   3   7       79.27       84.52      0.85 o 
   4   3   7        0.11        0.00      0.05 o 
   5   3   7       21.89       18.34      0.42 o 
   6   3   7        0.03        0.20      0.07 o 
   7   3   7        3.23        4.42      0.17 o 
   8   3   7        5.72        6.84      0.19 o 
  -8   4   7       16.76       13.48      0.17 o 
  -7   4   7        8.42        7.52      0.17 o 
  -6   4   7       67.09       69.99      0.51 o 
  -5   4   7       14.70       15.39      0.25 o 
  -4   4   7       19.55       17.47      0.28 o 
  -3   4   7        9.10        9.84      0.20 o 
  -2   4   7       19.36       21.50      0.31 o 
  -1   4   7        0.03        0.11      0.04 o 
   0   4   7       38.81       34.99      0.71 o 
   1   4   7        0.79        0.67      0.08 o 
   2   4   7        5.87        5.82      0.22 o 
   3   4   7        0.03        0.02      0.07 o 
   4   4   7       85.77       79.82      1.17 o 
   5   4   7        0.21        0.13      0.06 o 
   6   4   7        2.08        0.71      0.07 o 
   7   4   7        0.09        0.22      0.04 o 
  -7   5   7        0.90        1.01      0.05 o 
  -6   5   7        2.28        2.56      0.09 o 
  -5   5   7        5.97        5.17      0.14 o 
  -4   5   7       11.96       10.02      0.16 o 
  -3   5   7        1.57        2.16      0.33 o 
  -2   5   7        5.48        5.56      0.16 o 
  -1   5   7       41.91       40.58      0.48 o 
   0   5   7       13.13       12.08      0.29 o 
   1   5   7      105.24      114.29      1.04 o 
   2   5   7        5.85        5.58      0.20 o 
   3   5   7       28.06       24.64      0.41 o 
   4   5   7       15.76       14.78      0.31 o 
   5   5   7        0.36        0.55      0.09 o 
   6   5   7        0.17        0.06      0.05 o 
  -5   6   7       12.87       14.17      0.19 o 
  -4   6   7        2.09        1.62      0.06 o 
  -3   6   7       15.38       15.25      0.23 o 
  -2   6   7        0.82        0.72      0.05 o 
  -1   6   7        0.54        0.23      0.05 o 
   0   6   7       25.41       26.15      0.85 o 
   1   6   7       20.49       21.47      0.54 o 
   2   6   7       10.63       10.86      0.18 o 
   3   6   7        0.11        0.06      0.03 o 
   4   6   7        6.09        7.68      0.15 o 
 -10   0   8        0.04        0.08      0.05 o 
  -9   0   8        4.17        5.17      0.18 o 
  -8   0   8        1.09        0.69      0.08 o 
  -7   0   8       28.49       30.89      0.49 o 
  -6   0   8       46.85       50.81      0.85 o 
  -5   0   8       76.94       73.87      0.61 o 
  -4   0   8      121.62      124.92      1.64 o 
  -3   0   8        1.18        2.06      0.19 o 
  -2   0   8      103.20      106.07      1.10 o 
  -1   0   8      281.79      287.98      1.68 o 
   0   0   8      175.34      176.83      2.02 o 
   1   0   8      142.55      141.52      1.39 o 
   2   0   8        1.22        0.34      0.37 o 
   3   0   8        2.20        2.69      0.27 o 
   4   0   8     1065.67     1011.32      4.79 o 
   5   0   8       76.41       81.89      1.05 o 
   6   0   8        0.04       -0.02      0.08 o 
   7   0   8       29.55       29.91      0.67 o 
   8   0   8        0.78        0.98      0.18 o 
 -10   1   8        6.62        6.82      0.13 o 
  -9   1   8        0.47        0.67      0.06 o 
  -8   1   8       37.33       40.79      0.50 o 
  -7   1   8        0.92        0.78      0.07 o 
  -6   1   8       35.36       37.49      0.38 o 
  -5   1   8       15.10       14.97      0.25 o 
  -4   1   8        7.90        8.24      0.24 o 
  -3   1   8      115.59      122.22      0.84 o 
  -2   1   8        0.04        0.08      0.04 o 
  -1   1   8      470.86      487.67      4.36 o 
   0   1   8      145.51      150.17      1.18 o 
   1   1   8      382.43      358.49      3.67 o 
   2   1   8        8.81        8.81      0.32 o 
   3   1   8       74.41       70.44      0.83 o 
   4   1   8      126.16      113.27      1.05 o 
   5   1   8       57.24       64.69      0.92 o 
   6   1   8       73.27       73.16      0.94 o 
   7   1   8        2.93        2.43      0.17 o 
   8   1   8        0.07        0.88      0.09 o 
  -9   2   8        0.51        0.21      0.04 o 
  -8   2   8        2.50        2.47      0.12 o 
  -7   2   8        1.14        0.84      0.06 o 
  -6   2   8        2.95        3.19      0.11 o 
  -5   2   8       17.52       17.00      0.27 o 
  -4   2   8       16.91       17.61      0.23 o 
  -3   2   8       24.67       26.29      0.46 o 
  -2   2   8      118.65      111.02      0.81 o 
  -1   2   8      177.91      182.01      1.17 o 
   0   2   8       20.53       18.39      0.35 o 
   1   2   8        4.08        5.17      0.25 o 
   2   2   8        0.00        0.03      0.06 o 
   3   2   8       79.24       89.43      0.94 o 
   4   2   8      234.64      235.74      2.46 o 
   5   2   8      124.04      124.98      1.21 o 
   6   2   8       10.17        8.49      0.31 o 
   7   2   8        6.28        7.16      0.33 o 
   8   2   8        0.41        0.39      0.09 o 
  -9   3   8        5.36        3.51      0.09 o 
  -8   3   8       30.93       26.49      0.31 o 
  -7   3   8      104.74      108.93      0.70 o 
  -6   3   8       87.38       90.56      0.94 o 
  -5   3   8        3.77        4.02      0.14 o 
  -4   3   8       66.68       65.11      0.55 o 
  -3   3   8       53.90       49.34      0.59 o 
  -2   3   8      187.31      192.52      2.17 o 
  -1   3   8        7.32        6.52      0.17 o 
   0   3   8        4.06        4.20      0.15 o 
   1   3   8       19.52       19.33      0.36 o 
   2   3   8       77.90       70.69      0.72 o 
   3   3   8       19.74       18.93      0.37 o 
   4   3   8        2.79        1.81      0.13 o 
   5   3   8        0.34        0.48      0.07 o 
   6   3   8       19.30       18.78      0.35 o 
   7   3   8        2.91        3.25      0.15 o 
  -8   4   8       30.96       24.02      0.31 o 
  -7   4   8       23.36       22.17      0.38 o 
  -6   4   8        1.91        1.76      0.08 o 
  -5   4   8        0.98        1.01      0.08 o 
  -4   4   8       38.77       36.80      0.44 o 
  -3   4   8       28.10       24.01      0.35 o 
  -2   4   8       72.62       77.97      0.66 o 
  -1   4   8       95.12       93.63      1.20 o 
   0   4   8      217.54      224.46      1.59 o 
   1   4   8       73.38       78.97      0.77 o 
   2   4   8        6.91        4.99      0.19 o 
   3   4   8       21.23       24.44      0.64 o 
   4   4   8        0.17        0.85      0.29 o 
   5   4   8        3.73        4.63      0.25 o 
   6   4   8        0.35        0.42      0.08 o 
  -6   5   8        2.18        2.26      0.08 o 
  -5   5   8        0.08        0.12      0.03 o 
  -4   5   8        0.03        0.02      0.03 o 
  -3   5   8       15.36       14.91      0.23 o 
  -2   5   8        3.36        3.34      0.12 o 
  -1   5   8        0.50        0.92      0.08 o 
   0   5   8        4.68        5.64      0.17 o 
   1   5   8       12.94       12.70      0.27 o 
   2   5   8        0.01        0.00      0.06 o 
   3   5   8        0.00        0.27      0.10 o 
   4   5   8        0.00        0.15      0.06 o 
   5   5   8        6.68        5.96      0.19 o 
  -4   6   8        0.10        0.29      0.03 o 
  -3   6   8        2.44        2.56      0.06 o 
  -2   6   8       44.55       43.86      0.51 o 
  -1   6   8        1.32        1.08      0.07 o 
   0   6   8        1.64        1.00      0.07 o 
   1   6   8       33.63       38.72      0.46 o 
   2   6   8        1.56        0.80      0.06 o 
   3   6   8        0.22        0.11      0.05 o 
  -9   1   9        3.81        3.73      0.11 o 
  -8   1   9        0.63        0.82      0.06 o 
  -7   1   9        0.09        0.18      0.04 o 
  -6   1   9        0.99        0.93      0.07 o 
  -5   1   9       18.79       19.30      0.28 o 
  -4   1   9       25.15       22.67      0.33 o 
  -3   1   9        0.08        0.12      0.04 o 
  -2   1   9       42.16       43.23      0.61 o 
  -1   1   9        8.19        8.57      0.70 o 
   0   1   9       22.13       21.25      0.44 o 
   1   1   9       45.90       48.56      0.73 o 
   2   1   9       45.30       44.14      0.51 o 
   3   1   9      119.77      128.14      1.52 o 
   4   1   9       18.56       15.97      0.33 o 
   5   1   9        7.48        8.37      0.29 o 
   6   1   9       13.85       13.24      0.38 o 
   7   1   9       52.92       58.80      1.91 o 
   8   1   9        2.06        1.58      0.18 o 
  -9   2   9        4.92        5.12      0.12 o 
  -8   2   9        0.11        0.08      0.05 o 
  -7   2   9        0.04       -0.02      0.05 o 
  -6   2   9        0.63        0.16      0.05 o 
  -5   2   9        0.01        0.09      0.05 o 
  -4   2   9       61.11       64.37      0.93 o 
  -3   2   9      137.29      135.86      1.43 o 
  -2   2   9       26.83       27.05      0.34 o 
  -1   2   9       83.74       84.16      0.93 o 
   0   2   9       83.06       86.74      0.97 o 
   1   2   9       30.96       25.66      0.38 o 
   2   2   9       26.38       30.02      0.47 o 
   3   2   9       22.39       21.44      0.36 o 
   4   2   9      215.90      218.23      1.25 o 
   5   2   9        0.31        0.34      0.07 o 
   6   2   9       19.49       27.71      0.52 o 
   7   2   9        6.14        6.90      0.40 o 
  -8   3   9        0.54        1.20      0.07 o 
  -7   3   9       14.41       16.27      0.23 o 
  -6   3   9       13.99       14.48      0.23 o 
  -5   3   9        2.09        3.13      0.12 o 
  -4   3   9        3.69        4.67      0.16 o 
  -3   3   9       26.55       28.72      0.40 o 
  -2   3   9      108.57      110.77      1.24 o 
  -1   3   9        4.74        6.49      0.17 o 
   0   3   9        2.52        2.27      0.12 o 
   1   3   9        7.05        9.41      0.27 o 
   2   3   9      183.40      172.01      3.29 o 
   3   3   9      115.44      120.74      1.05 o 
   4   3   9       54.24       47.00      0.65 o 
   5   3   9        6.87        6.12      0.21 o 
   6   3   9        0.00        0.18      0.06 o 
   7   3   9       28.36       29.04      0.64 o 
  -7   4   9        4.37        4.50      0.10 o 
  -6   4   9        2.06        1.31      0.07 o 
  -5   4   9        0.64        0.43      0.06 o 
  -4   4   9       21.95       23.29      0.29 o 
  -3   4   9       17.43       18.85      0.39 o 
  -2   4   9        4.43        3.48      0.15 o 
  -1   4   9       88.56       89.79      0.81 o 
   0   4   9        6.20        5.89      0.21 o 
   1   4   9       20.36       20.29      0.38 o 
   2   4   9        6.54        6.08      0.27 o 
   3   4   9        8.94        8.05      0.29 o 
   4   4   9        4.46        7.78      0.27 o 
   5   4   9        3.29        2.93      0.17 o 
   6   4   9        8.15        8.45      0.31 o 
  -6   5   9        0.24        0.10      0.03 o 
  -5   5   9        8.52        8.80      0.17 o 
  -4   5   9        0.01        0.04      0.03 o 
  -3   5   9       12.91       11.76      0.19 o 
  -2   5   9        1.03        0.88      0.08 o 
  -1   5   9        0.79        0.52      0.14 o 
   0   5   9        0.52        0.74      0.13 o 
   1   5   9        0.10        0.25      0.06 o 
   2   5   9        3.92        3.76      0.21 o 
   3   5   9       38.56       40.25      0.63 o 
   4   5   9       16.39       15.64      0.35 o 
  -2   6   9        3.73        3.95      0.10 o 
  -1   6   9        8.80        8.14      0.16 o 
   0   6   9        2.54        3.68      0.12 o 
   1   6   9       17.31       15.81      0.37 o 
  -9   0  10        0.43        0.13      0.03 o 
  -8   0  10        0.28        0.39      0.05 o 
  -7   0  10        3.91        2.84      0.13 o 
  -6   0  10       14.61       17.59      0.48 o 
  -5   0  10       17.28       16.82      0.57 o 
  -4   0  10        4.52        4.01      0.20 o 
  -3   0  10      161.63      159.31      2.59 o 
  -2   0  10       22.64       25.93      0.75 o 
  -1   0  10      454.73      435.72      5.42 o 
   0   0  10      171.00      165.94      1.34 o 
   1   0  10       30.81       35.76      0.85 o 
   2   0  10      304.68      277.44      2.37 o 
   3   0  10      305.54      303.64      4.64 o 
   4   0  10       62.24       54.79      0.84 o 
   5   0  10       51.87       49.78      1.30 o 
   6   0  10        1.73        0.22      0.13 o 
   7   0  10       21.18       26.10      0.73 o 
  -9   1  10        0.10        0.10      0.03 o 
  -8   1  10        2.28        1.79      0.08 o 
  -7   1  10       16.56       18.06      0.31 o 
  -6   1  10        1.18        1.33      0.08 o 
  -5   1  10        2.10        2.26      0.11 o 
  -4   1  10      101.45       95.99      1.12 o 
  -3   1  10      103.73      105.51      1.29 o 
  -2   1  10        9.21        8.00      0.22 o 
  -1   1  10        8.34        6.27      0.24 o 
   0   1  10       19.01       20.46      0.38 o 
   1   1  10       12.65       11.37      0.33 o 
   2   1  10      276.78      264.07      1.38 o 
   3   1  10       85.58       79.96      0.89 o 
   4   1  10        1.42        2.46      0.16 o 
   5   1  10       38.61       37.00      1.00 o 
   6   1  10        6.52        6.22      0.30 o 
   7   1  10       17.80       18.38      0.53 o 
  -8   2  10       13.25       13.41      0.22 o 
  -7   2  10        3.74        3.79      0.13 o 
  -6   2  10        1.38        1.83      0.10 o 
  -5   2  10       10.73       10.32      0.26 o 
  -4   2  10       21.40       22.11      0.49 o 
  -3   2  10       62.01       59.90      1.31 o 
  -2   2  10       22.56       25.43      0.49 o 
  -1   2  10        5.02        4.63      0.17 o 
   0   2  10       81.07       75.72      1.02 o 
   1   2  10       18.25       17.69      0.42 o 
   2   2  10       71.04       65.14      1.06 o 
   3   2  10        2.90        3.66      0.17 o 
   4   2  10        0.99        1.27      0.12 o 
   5   2  10        3.68        3.82      0.21 o 
   6   2  10        8.27        9.69      0.33 o 
  -7   3  10        4.81        4.37      0.11 o 
  -6   3  10        3.17        3.38      0.12 o 
  -5   3  10        1.31        1.01      0.07 o 
  -4   3  10        1.07        1.18      0.13 o 
  -3   3  10       54.90       58.70      1.12 o 
  -2   3  10       24.53       24.48      0.41 o 
  -1   3  10        0.54        0.23      0.06 o 
   0   3  10        0.31        0.15      0.06 o 
   1   3  10       62.07       69.56      1.26 o 
   2   3  10       59.58       69.36      1.05 o 
   3   3  10       15.90       15.91      0.52 o 
   4   3  10        4.32        4.88      0.27 o 
   5   3  10       17.06       16.54      0.53 o 
  -6   4  10        0.99        0.85      0.05 o 
  -5   4  10        1.50        2.06      0.09 o 
  -4   4  10        6.32        5.90      0.17 o 
  -3   4  10        0.08        0.04      0.05 o 
  -2   4  10        1.01        1.59      0.09 o 
  -1   4  10       14.64       15.17      0.32 o 
   0   4  10        1.03        1.59      0.22 o 
   1   4  10       11.64       12.89      0.54 o 
   2   4  10        8.97        8.97      0.29 o 
   3   4  10        5.24        5.29      0.21 o 
   4   4  10        1.51        3.08      0.20 o 
  -4   5  10       10.16        9.00      0.17 o 
  -3   5  10        9.04        9.53      0.20 o 
  -2   5  10       17.42       21.48      0.53 o 
  -1   5  10        3.40        3.23      0.14 o 
   0   5  10        4.35        4.73      0.15 o 
   1   5  10       13.87       15.74      0.32 o 
   2   5  10        9.13       10.38      0.30 o 
  -8   1  11        0.86        0.96      0.05 o 
  -7   1  11        2.49        2.47      0.09 o 
  -6   1  11        5.63        6.38      0.16 o 
  -5   1  11       11.33        9.61      0.25 o 
  -4   1  11       16.52       17.58      0.35 o 
  -3   1  11       65.73       61.04      1.09 o 
  -2   1  11        0.33        0.48      0.08 o 
  -1   1  11        0.71        0.38      0.08 o 
   0   1  11        0.45        0.76      0.11 o 
   1   1  11       18.43       17.36      0.40 o 
   2   1  11       62.14       61.34      0.65 o 
   3   1  11        3.01        3.08      0.18 o 
   4   1  11        5.64        4.05      0.17 o 
   5   1  11        4.01        3.92      0.24 o 
   6   1  11       19.85       20.16      0.46 o 
  -7   2  11        0.92        1.03      0.07 o 
  -6   2  11       23.41       21.29      0.50 o 
  -5   2  11       12.51       14.97      0.31 o 
  -4   2  11      109.97      109.30      1.39 o 
  -3   2  11        2.84        3.17      0.19 o 
  -2   2  11       24.08       23.30      0.69 o 
  -1   2  11        1.66        1.35      0.16 o 
   0   2  11      229.01      211.97      2.26 o 
   1   2  11       44.05       44.48      0.74 o 
   2   2  11        2.83        1.69      0.14 o 
   3   2  11        4.72        5.34      0.24 o 
   4   2  11        2.75        2.88      0.14 o 
   5   2  11       24.74       23.16      0.56 o 
  -6   3  11        3.67        3.05      0.10 o 
  -5   3  11       49.23       48.17      0.88 o 
  -4   3  11        2.89        3.68      0.16 o 
  -3   3  11       43.96       42.76      2.04 o 
  -2   3  11        0.12        0.20      0.06 o 
  -1   3  11       32.17       32.95      0.73 o 
   0   3  11       23.63       22.95      0.62 o 
   1   3  11       12.66       11.48      0.43 o 
   2   3  11       26.30       25.45      1.52 o 
   3   3  11        7.58        8.26      0.33 o 
   4   3  11       11.08       14.21      0.39 o 
  -5   4  11        0.00        0.01      0.03 o 
  -4   4  11        0.60        1.10      0.08 o 
  -3   4  11        0.09        0.02      0.04 o 
  -2   4  11        0.54        0.50      0.06 o 
  -1   4  11        3.96        3.89      0.18 o 
   0   4  11       21.71       23.00      0.44 o 
   1   4  11        2.01        2.05      0.13 o 
   2   4  11       51.06       50.71      0.58 o 
   3   4  11        0.33        0.90      0.10 o 
  -1   5  11        6.24        5.22      0.29 o 
   0   5  11        1.84        1.80      0.17 o 
  -7   0  12        0.01       -0.03      0.04 o 
  -6   0  12       51.64       56.64      3.70 o 
  -5   0  12       35.44       35.65      1.08 o 
  -4   0  12        0.16        0.57      0.17 o 
  -3   0  12        2.33        2.54      0.32 o 
  -2   0  12        0.39        0.53      0.11 o 
  -1   0  12        0.29        0.84      0.13 o 
   0   0  12       17.36       15.41      0.74 o 
   1   0  12       49.36       47.23      0.73 o 
   2   0  12        0.18        0.06      0.09 o 
   3   0  12       26.02       26.76      0.70 o 
   4   0  12       12.92       13.08      0.39 o 
   5   0  12       22.68       25.94      0.70 o 
  -7   1  12        3.15        3.19      0.11 o 
  -6   1  12       12.76       11.05      0.26 o 
  -5   1  12       20.82       20.20      0.39 o 
  -4   1  12        2.48        2.53      0.14 o 
  -3   1  12        0.11        0.16      0.10 o 
  -2   1  12      107.69      109.00      1.06 o 
  -1   1  12        3.82        4.93      0.21 o 
   0   1  12       74.87       72.46      0.93 o 
   1   1  12       29.75       30.83      0.71 o 
   2   1  12        0.22        0.12      0.05 o 
   3   1  12       21.98       21.17      0.35 o 
   4   1  12        3.28        3.53      0.15 o 
   5   1  12       19.08       24.00      0.45 o 
  -6   2  12        5.39        4.85      0.14 o 
  -5   2  12       25.10       23.53      0.43 o 
  -4   2  12        1.75        2.25      0.13 o 
  -3   2  12        7.63        6.78      0.25 o 
  -2   2  12        1.33        1.81      0.28 o 
  -1   2  12        0.02       -0.01      0.09 o 
   0   2  12       38.54       41.81      0.82 o 
   1   2  12        3.21        3.28      0.23 o 
   2   2  12        0.12        0.29      0.09 o 
   3   2  12       44.94       42.22      1.67 o 
   4   2  12        6.19        5.79      0.26 o 
  -5   3  12        2.21        2.43      0.14 o 
  -4   3  12        4.19        4.38      0.20 o 
  -3   3  12        3.74        3.24      0.15 o 
  -2   3  12        0.37        0.27      0.14 o 
  -1   3  12       41.81       39.85      0.74 o 
   0   3  12        5.42        6.50      0.30 o 
   1   3  12       14.15       16.19      0.46 o 
   2   3  12       28.28       33.32      0.61 o 
   3   3  12       24.34       24.21      0.64 o 
  -3   4  12        3.24        2.88      0.16 o 
  -2   4  12        0.76        0.69      0.07 o 
  -1   4  12       13.98       14.75      0.56 o 
   0   4  12       55.71       56.59      1.19 o 
   1   4  12       29.92       30.02      0.49 o 
  -5   1  13        2.80        2.22      0.13 o 
  -4   1  13        1.49        1.55      0.12 o 
  -3   1  13        6.52        6.04      0.23 o 
  -2   1  13       27.49       24.83      0.46 o 
  -1   1  13        0.62        0.48      0.08 o 
   0   1  13        2.18        2.62      0.17 o 
   1   1  13        8.89        8.79      0.29 o 
   2   1  13       21.04       18.50      0.48 o 
   3   1  13        3.49        3.97      0.27 o 
  -5   2  13       12.47       11.55      0.32 o 
  -4   2  13        0.58        0.72      0.10 o 
  -3   2  13        0.99        0.96      0.12 o 
  -2   2  13        8.42        6.89      0.30 o 
  -1   2  13        0.60        0.65      0.11 o 
   0   2  13        0.68        0.15      0.07 o 
   1   2  13        3.60        3.46      0.16 o 
   2   2  13        0.87        0.86      0.08 o 
  -3   3  13        0.00       -0.01      0.05 o 
  -2   3  13       12.86       12.38      0.34 o 
  -1   3  13        2.31        3.54      0.29 o 
   0   3  13        2.26        2.54      0.16 o 
  -3   0  14        0.05        0.13      0.08 o 
  -2   0  14        5.66        5.54      0.31 o 
  -1   0  14        5.66        4.43      0.26 o 
   0   0  14        9.08        8.91      0.41 o 
   1   0  14        0.07        0.41      0.12 o 
  -3   1  14        1.33        1.04      0.14 o 
  -2   1  14        0.40        0.24      0.09 o 
  -1   1  14        0.14        0.29      0.06 o 
   0   1  14        4.70        2.79      0.22 o 
                                                 
